# Supplementary material for: Variability of Properties of Wood Biomass Combustion Waste During the Heating Season in the Context of Their Environmental Use
Source: Materials (Basel). 2026 Mar 25;19(7):1295. doi: 10.3390/ma19071295 (PMC13073439; doi:10.3390/ma19071295)
Supplement: Supplementary file 1 [file materials-19-01295-s001.zip]

Archive with 1 entries (1 files):
- materials-4209385-supplementary.pdf
